# Supplementary material for: Global Terrapin Character-Based DNA Barcodes: Assessment of the Mitochondrial COI Gene and Conservation Status Revealed a Putative Cryptic Species
Source: Animals (Basel). 2023 May 23;13(11):1720. doi: 10.3390/ani13111720 (PMC10251852; doi:10.3390/ani13111720)
Supplement: Supplementary file 1 [file animals-13-01720-s001.zip]

Archive with 1 entries (1 files):
- animals-2195225-supplementary.pdf
